# Supplementary material for: Local authority variation in school-recorded special educational needs and disability provision in Year 1 among children born in England, 2003–13
Source: Eur J Public Health. 2025 Feb 7;36(2):ckaf116. doi: 10.1093/eurpub/ckaf116 (PMC13064508; doi:10.1093/eurpub/ckaf116)
Supplement: ckaf116_Supplementary_Data [file ckaf116_supplementary_data.zip]

Archive with 2 entries (2 files):
- Supplementary_file_LA variationEURPUB.docx
- ejph-2025-02-om-0087-File006.docx_old back up
